# Supplementary material for: Engineering Antigens to Assemble into Polymer Particle Vaccines for Prevention of Streptococcus suis Infection
Source: Vaccines (Basel). 2021 Nov 24;9(12):1386. doi: 10.3390/vaccines9121386 (PMC8709461; doi:10.3390/vaccines9121386)
Supplement: Supplementary file 1 [file vaccines-09-01386-s001.zip]

Archive with 1 entries (1 files):
- vaccines-1431910-supplementary.pdf
